# Supplementary material for: Comparison of three Agrobacterium-mediated co-transformation methods for generating marker-free transgenic Brassica napus plants
Source: Plant Methods. 2020 Jun 5;16:81. doi: 10.1186/s13007-020-00628-y (PMC7275470; doi:10.1186/s13007-020-00628-y)
Supplement: Supplementary file 1 — Additional file 1: Table S1. The sequences of six units included in the artificially synthetic fragment. Table S2. The unlinked co-insertion frequency and overall success frequency in the three systems. [file 13007_2020_628_MOESM1_ESM.xls]

## Sheet: Table S1
Table S1 The sequences of six units included in the artificially synthetic fragment
Name of sequence	Sequence
Left border	TGGCAGGATATATTGTGGTGTAAACA
Right border	GTAAACCTAAGAGAAAAGAGCGTTTA
Enhanced CaMV 35S Promoter	ATGGTGGAGCACGACACTCTCGTCTACTCCAAGAATATCAAAGATACAGTCTCAGAAGAC CAAAGGGCTATTGAGACTTTTCAACAAAGGGTAATATCGGGAAACCTCCTCGGATTCCAT TGCCCAGCTATCTGTCACTTCATCAAAAGGACAGTAGAAAAGGAAGGTGGCACCTACAAA TGCCATCATTGCGATAAAGGAAAGGCTATCGTTCAAGATGCCTCTGCCGACAGTGGTCCC AAAGATGGACCCCCACCCACGAGGAGCATCGTGGAAAAAGAAGACGTTCCAACCACGTCT TCAAAGCAAGTGGATTGATGTGATAACATGGTGGAGCACGACACTCTCGTCTACTCCAAG AATATCAAAGATACAGTCTCAGAAGACCAAAGG…
CP4 EPSPS	ATGGCGCAAGTTAGCAGAATCTGCAATGGTGTGCAGAACCCATCTCTTATCTCCAATCTC TCGAAATCCAGTCAACGCAAATCTCCCTTATCGGTTTCTCTGAAGACGCAGCAGCATCCA CGAGCTTATCCGATTTCGTCGTCGTGGGGATTGAAGAAGAGTGGGATGACGTTAATTGGC TCTGAGCTTCGTCCTCTTAAGGTCATGTCTTCTGTTTCCACGGCGTGCATGCTTCACGGT GCAAGCAGCCGTCCAGCAACTGCTCGTAAGTCCTCTGGTCTTTCTGGAACCGTCCGTATT CCAGGTGACAAGTCTATCTCCCACAGGTCCTTCATGTTTGGAGGTCTCGCTAGCGGTGAA ACTCGTATCACCGGTCTTTTGGAAGGTGAAGAT…
NOS Terminator	GATCGTTCAAACATTTGGCAATAAAGTTTCTTAAGATTGAATCCTGTTGCCGGTCTTGCG ATGATTATCATATAATTTCTGTTGAATTACGTTAAGCATGTAATAATTAACATGTAATGC ATGACGTTATTTATGAGATGGGTTTTTATGATTAGAGTCCCGCAATTATACATTTAATAC GCGATAGAAAACAAAATATAGCGCGCAAACTAGGATAAATTATCGCGCGCGGTGTCATCT ATGTTACTAGATCGGG
GOX V247	ATGGCTTCCTCTATGCTCTCTTCCGCTACTATGGTTGCCTCTCCGGCTCAGGCCACTATG GTCGCTCCTTTCAACGGACTTAAGTCCTCCGCTGCCTTCCCAGCCACCCGCAAGGCTAAC AACGACATTACTTCCATCACAAGCAACGGCGGAAGAGTTAACTGCATGCAGGTGTGGCCT CCGATTGGAAAGAAGAAGTTTGAGACTCTCTCTTACCTTCCTGACCTTACCGATTCCGGT GGTCGCGTCAACTGCATGCAGGCCATGGCTGAGAACCACAAGAAGGTTGGTATCGCTGGA GCTGGAATCGTTGGTGTTTGCACTGCTTTGATGCTTCAACGTCGTGGATTCAAGGTTACC TTGATTGATCCAAACCCACCAGGTGAAGGTGCC…

## Sheet: Table S2
Table S2 The unlinked co-insertion frequency and overall success frequency in the three systems
Classification of system	Vector	Positive transformant frequency (%)	Co-transformation frequency (%)	Frequency of single copy gene of interest lines (%)	Frequency of marker-free lines (%)	Unlinked co-insertion frequency (%)	Overall success frequency (%)
Mixed-strain system	pCAMBIA1300 and pCAMBIA3300	98	24~81	47	60	14~49	7~22
"Double T-DNA" system	pDB1300-3300	100	65	/	50	33	/
	pBID RT Enhanced	75	32	24	77	25	4
